# Supplementary material for: Detection of fusion events by RNA sequencing in FFPE versus freshly frozen colorectal cancer tissue samples
Source: Front Mol Biosci. 2025 Jan 21;11:1448792. doi: 10.3389/fmolb.2024.1448792 (PMC11791353; doi:10.3389/fmolb.2024.1448792)
Supplement: Supplementary file 1 [file Table2.xlsx]

## Sheet: QC
Sample	Uniquely_mapped	N_unmapped	N_multimapping	N_noFeature	N_ambiguous	MEDIAN_INSERT_SIZE
1	3611853	178019	396007	4024788	223950	219	FF		3.22201e-07
10	2766893	132035	288579	4738464	164850	212	FF
11	1845264	1567827	541650	3281610	177003	198	FF
12	2662361	164658	503468	3831871	219276	206	FF
13	2739411	384440	324187	4365956	165803	211	FF
14	3300320	633466	353819	4060298	193492	212	FF
15	2974388	762563	358818	3858186	204651	206	FF
16	3138134	157968	451716	4398958	221201	207	FF
17	2763481	131045	904381	3821379	151703	208	FF
18	2960747	204577	433109	4215661	207645	205	FF
19	2991089	135226	321204	4212418	181656	211	FF
2	3214459	132771	421492	4469194	202482	206	FF
20	3218840	258975	517083	3762710	194535	199	FF
21	4609869	926968	502414	6011875	259079	219	FF
22	4030649	235058	844505	5460649	306961	182	FF
23	5318482	348964	590642	6729400	277007	211	FF
24	5421347	429960	885440	6350545	325278	196	FF
25	6119351	301080	738731	9990213	429528	215	FF
26	5106920	286888	577710	6201562	305624	203	FF
27	5085854	240150	685632	6284849	332211	195	FF
28	4294733	983215	554798	6380401	289229	195	FF
3	3448779	163652	464293	4046415	219106	203	FF
29	3965655	1565855	581282	4834987	219956	201	FF
4	3074998	137167	329371	4138461	204663	216	FF
5	2914362	200038	403223	3572138	224610	214	FF
6	3089407	736978	517699	3937569	252820	200	FF
7	2768303	1390493	393094	3738682	187331	203	FF
8	3047442	493927	452814	4007521	188901	212	FF
9	2836826	257455	341887	4143390	186071	217	FF
1_b	4399946	346165	539045	11017845	217783	175	FFPE
10_b	5934902	659412	629031	12528078	310832	181	FFPE
11_b	4776903	1004540	516862	11080822	201505	205	FFPE
12_b	9649060	1276458	1331428	18003096	593825	169	FFPE
13_b	5203752	1237463	578260	10565829	248608	190	FFPE
14_b	5056386	561474	568675	10454992	279090	201	FFPE
15_b	6425345	778742	737511	11754389	355414	176	FFPE
16_b	5903267	886309	985517	12941852	435808	165	FFPE
17_b	11015379	1641073	2052987	22304348	502703	233	FFPE
18_b	6213361	552682	774430	11602572	375196	183	FFPE
19_b	6856358	639550	713006	12893704	378427	188	FFPE
2_b	4654889	492771	509390	10836338	237390	189	FFPE
20_b	6488437	478548	746937	12655263	333037	177	FFPE
21_b	7001941	1742031	873545	12628646	407862	161	FFPE
22_b	7133915	684807	1009382	13000035	390961	182	FFPE
23_b	6627854	652621	694992	10521170	308049	190	FFPE
24_b	5720954	595203	621352	12721505	280388	195	FFPE
25_b	4984374	489221	580105	10470063	241566	205	FFPE
26_b	4785449	618465	484465	9035113	255765	212	FFPE
27_b	6530476	309190	574011	10652667	338590	196	FFPE
28_b	5334629	523041	678570	15561972	284160	180	FFPE
3_b	5661887	471663	868536	11368101	425243	162	FFPE
29_b	5226045	472803	576182	12038355	205477	184	FFPE
4_b	5407887	816855	543326	10949021	226545	197	FFPE
5_b	6136859	664292	687876	9437165	347161	190	FFPE
6_b	6214993	448721	675694	12317657	275421	185	FFPE
7_b	5205487	430636	495191	12368278	173948	184	FFPE
8_b	6295928	414350	673277	12234775	280224	171	FFPE
9_b	7266257	623601	844356	16429305	358815	181	FFPE
