# Supplementary material for: Detection of fusion events by RNA sequencing in FFPE versus freshly frozen colorectal cancer tissue samples
Source: Front Mol Biosci. 2025 Jan 21;11:1448792. doi: 10.3389/fmolb.2024.1448792 (PMC11791353; doi:10.3389/fmolb.2024.1448792)
Supplement: Supplementary file 3 [file Table1.xlsx]

## Sheet: fusions
Patient	FF - All fusions detected	FF Fusions present in ChimerSeq	FFPE - All fusions detected	FFPE fusions present in ChimerSeq			New fusions detected absent from ChimerSeq							Occurrence of new fusions		Genome site of fusion partners
1	KANSL1--ARL17A,EXOC6B--SFPQ,ATG7--CACNA1D	KANSL1--ARL17A	LINC02008--ZNF391,CCDC32--CBX3,LEPROT--LEPR				EXOC6B--SFPQ, ATG7--CACNA1D, LINC02008--ZNF391, CCDC32--CBX3, LEPROT--LEPR							MACC1--AC005062.1	7	7p21.1/7p21.1
2	AL050309.1--KLF8,MACC1--AC005062.1,AL513550.1--TSTD3,AC090517.5--ZNF280D,NDUFAF5--MACROD2	NDUFAF5--MACROD2	TVP23C--CDRT4,ELF1--MRPS31	TVP23C--CDRT4,ELF1--MRPS31			AL050309.1--KLF8, MACC1--AC005062.1, AL513550.1--TSTD3, AC090517.5--ZNF280D							LEPROT--LEPR	5	1p31.1/1p31.1
3			UBR5--GJC1				UBR5--GJC1							SMG1--NPIPB13	4	16p12.3/16p12.2
4	KDM5A--DCP1B,KANSL1--ARL17A,KDM5A--IQSEC3,C2CD5--LDHB,C2CD5--LDHB,WNK1--KDM5A,MFSD14B--AL691447.2,SMG1--NPIPB13,LDHB--FOXM1,ETV6--PDE3A	KANSL1--ARL17A,KDM5A--IQSEC3,WNK1--KDM5A	KDM5A--DCP1B,WNK1--KDM5A,C2CD5--LDHB,C2CD5--LDHB,ETV6--PDE3A,KDM5A--IQSEC3	WNK1--KDM5A,KDM5A--IQSEC3			KDM5A--DCP1B, C2CD5--LDHB, MFSD14B--AL691447.2, SMG1--NPIPB13, LDHB--FOXM1, ETV6--PDE3A							AL353138.1--PTCHD4	4	16p12.3/16p12.3
5	SLC6A7--DSG4,KPNA2--AC243585.1,KATNBL1--GOLGA8B, SH3TC2--TRAPPC8,--AL136982.4,HROB--CDR2L,BBOX1-AS1--SLC5A12,SHLD2P1/3--AL136982.4,LYPLA1--ALKAL1,PTPN4--EPB41L5		SHLD2--AL136982.4,KPNA2--AC243585.1,SHLD2P1/3--AL136982.4,KPNA2P3--AC243585.1,SLC6A7--DSG4,PTPN4--EPB41L5,TRIM23--NLN,LEPROT--LEPR,FMNL2--AC079790.2,SSH2--GPATCH8,LYPLA1--ALKAL1,TEX2--PRKCA,HROB--CDR2L,MACC1--AC005062.1,STK39--SPC25				LEPROT--LEPR, FMNL2--AC079790.2, SSH2--GPATCH8, TEX2--PRKCA, MACC1--AC005062.1, STK39--SPC25, SLC6A7--DSG4, KPNA2--AC243585.1, KATNBL1--GOLGA8A/GOLGA8B, SH3TC2--TRAPPC8, SHLD2--AL136982.4, HROB--CDR2L, BBOX1-AS1--SLC5A12, LYPLA1--ALKAL1, SHLD2--AL136982.4, PTPN4--EPB41L5, TRIM23--NLN							LINC01169--SMAD6	3	15q22.31/15q22.31
6	KANSL1--ARL17A,RPS10--NUDT3	KANSL1--ARL17A	RPS10--NUDT3,KANSL1L--COP1,TVP23C--CDRT4	TVP23C--CDRT4			RPS10--NUDT3, KANSL1L--COP1							CCDC32--CBX3	2	15q15.1/15p15.2
7	MAL2--CERS6,CAST--MIR583HG,CAST--AC104123.1		MAL2--CERS6,CAST--MIR583HG,PPIP5K2--TMED7				MAL2--CERS6, CAST--MIR583HG, CAST--AC104123.1, PPIP5K2--TMED7							CAST--AC104123.1	2	5q11.2/5q15
8	YAF2--RYBP,ZW10--VPS35L		TPTE2--MRPS31P2				YAF2--RYBP, ZW10--VPS35L, TPTE2--MRPS31P2							AC090517.5--ZNF280D	2	15q21.3/15q21.3
9	PDZD8--MYOF,MACC1--AC005062.1		MSL1--AC004231.1,PDZD8--MYOF,USP7--CARHSP1,AC092807.4--DDAH1	USP7--CARHSP1			PDZD8--MYOF, MACC1--AC005062.1, MSL1--AC004231.1, AC092807.4--DDAH1							BOLA2B--SMG1P6	2	16p11.2/16p11.2
10	KANSL1--ARL17A,RCAN1--MIR99AHG,ADAM10--AP005230.1,METTL5--SPECC1	KANSL1--ARL17A	HS2ST1--PRKACB,KANSL1--ARL17A,BOLA2B--SMG1P6	KANSL1--ARL17A			RCAN1--MIR99AHG, ADAM10--AP005230.1, METTL5--SPECC1, HS2ST1--PRKACB, BOLA2B--SMG1P6							YAF2--RYBP	2	12q12/3p13
11	TFG--ADGRG7,KANSL1--ARL17A,AL353138.1--PTCHD4	TFG--ADGRG7,KANSL1--ARL17A	TFG--ADGRG7,KANSL1--ARL17A,AL353138.1--PTCHD4	TFG--ADGRG7,KANSL1--ARL17A			AL353138.1--PTCHD4							UMAD1--GLCCI1	2	7p21.3/7p21.3
12	KANSL1--ARL17A,TFG--ADGRG7,TP53--SLC13A5	KANSL1--ARL17A,TFG--ADGRG7	TFG--ADGRG7,SMG1--NPIPB13,KANSL1--ARL17A,AC127502.3--AC135983.3,AC127502.3--AC127502.1	TFG--ADGRG7,KANSL1--ARL17A			TP53--SLC13A5, SMG1--NPIPB13, AC127502.3--AC135983.3/AC127502.1							AC108865.1--AC110772.2	2	4q35.2/4q35.2
13	PHF3--EYS,APP--AP001172.1,LINC01705--LINC02257,PHF3--EYS	PHF3--EYS,PHF3--EYS	ZNF107--FAM120AOS,CASP8--PROK2				APP--AP001172.1, LINC01705--LINC02257, ZNF107--FAM120AOS, CASP8--PROK2							77 other new fusions	1
14	KANSL1--ARL17A,BZW2--ABCC3,ARAP2--LCORL	KANSL1--ARL17A	KANSL1--ARL17A,CALM2--CALM3	KANSL1--ARL17A			BZW2--ABCC3, ARAP2--LCORL, CALM2--CALM3
15	KANSL1--ARL17A,DDX52--NMI	KANSL1--ARL17A	KANSL1--ARL17A,GPR39--AFF3	KANSL1--ARL17A			DDX52--NMI, GPR39--AFF3
16	AL353138.1--PTCHD4						AL353138.1--PTCHD4
17	KANSL1--ARL17A,ARID1B--ZDHHC14	KANSL1--ARL17A,ARID1B--ZDHHC14	DLGAP1--PTPRM,KANSL1--ARL17A,TVP23C--CDRT4,AC104123.1--CAST,AC104123.1--CAST,ACTG2--ACTG1,LINC01812--AC007422.1,CAPN2--CNIH4,SPINT2--LRRC23,AL365295.1--AL356020.1,YAF2--RYBP,CIT--GNS,TVP23C--CDRT4	KANSL1--ARL17A,TVP23C--CDRT4,TVP23C--CDRT4			DLGAP1--PTPRM, AC104123.1--CAST, LINC01812--AC007422.1, CAPN2--CNIH4, SPINT2--LRRC23, AL365295.1--AL356020.1, YAF2--RYBP, CIT--GNS
18	BAIAP2L2--PLA2G6,MACC1--AC005062.1,DPEP1--TCF25	BAIAP2L2--PLA2G6,DPEP1--TCF25	KANSL1--ARL17A,ATF2--PDE7A,LEPROT--LEPR	KANSL1--ARL17A			MACC1--AC005062.1, ATF2--PDE7A, LEPROT--LEPR
19	KANSL1--ARL17A,LINC00402--AL353660.1	KANSL1--ARL17A	KANSL1--ARL17A,UMAD1--GLCCI1,LEPROT--LEPR,CTSC--RAB38	KANSL1--ARL17A,CTSC--RAB38			LINC00402--AL353660.1, UMAD1--GLCCI1, LEPROT--LEPR
20	AC108865.1--AC110772.2,KANSL1--ARL17A,UMAD1--GLCCI1,MACC1--AC005062.1	KANSL1--ARL17A	AC108865.1--AC110772.2,KANSL1--ARL17A,AL669831.4--SEPTIN14,AC138393.2--SEPTIN14	KANSL1--ARL17A			AC108865.1--AC110772.2, UMAD1--GLCCI1, MACC1--AC005062.1, AL669831.4--SEPTIN14, AC138393.2--SEPTIN14
21	KANSL1--ARL17A,TVP23C--CDRT4,TPK1--ANKMY2,AC090517.5--ZNF280D	KANSL1--ARL17A,TVP23C--CDRT4	KANSL1--ARL17A,STK3--VPS13B-DT	KANSL1--ARL17A			TPK1--ANKMY2, AC090517.5--ZNF280D, STK3--VPS13B-DT
22	AL353138.1--PTCHD4,LINC01169--SMAD6		LAMA2--ECHDC1,TNRC6B--MRTFA,TVP23C--CDRT4	TVP23C--CDRT4			AL353138.1--PTCHD4, LINC01169--SMAD6, LAMA2--ECHDC1, TNRC6B--MRTFA
23	KANSL1--ARL17A,MACC1--AC005062.1,LRRFIP2--ALK,TVP23C--CDRT4	KANSL1--ARL17A,TVP23C--CDRT4	KANSL1--ARL17A,LEPROT--LEPR,EPCAM-DT--EPCAM,PDHX--KIF18A	KANSL1--ARL17A			MACC1--AC005062.1, LRRFIP2--ALK, LEPROT--LEPR, PDHX--KIF18A
24	SAA4--SAA1,KANSL1--ARL17A,AL353138.1--PTCHD4,SAMD5--AL033504.1,SAMD5--SASH1,LINC01169--SMAD6,CTSC--RAB38	KANSL1--ARL17A,SAMD5--SASH1,CTSC--RAB38	KANSL1--ARL17A,CTSC--RAB38	KANSL1--ARL17A,CTSC--RAB38			SAA4--SAA1, AL353138.1--PTCHD4, SAMD5--AL033504.1, LINC01169--SMAD6
25	AC108865.1--AC110772.2,KANSL1--ARL17A,SDCCAG8--LINC02774,LINC01145--SRGAP2B	KANSL1--ARL17A	AC108865.1--AC110772.2,ARMCX6--ARMCX4				AC108865.1--AC110772.2, SDCCAG8--LINC02774, LINC01145--SRGAP2B, ARMCX6--ARMCX4
26	KANSL1--ARL17A,ADAP1--DNAAF5,COX19--DNAAF5,SAMD5--SASH1,MLLT10--PATJ,CCDC32--CBX3	KANSL1--ARL17A,SAMD5--SASH1					ADAP1--DNAAF5, COX19--DNAAF5, MLLT10--PATJ, CCDC32--CBX3
27	SLMAP--RBM20		TVP23C--CDRT4,LINC01169--SMAD6	TVP23C--CDRT4			SLMAP--RBM20, LINC01169--SMAD6
28	KANSL1--ARL17A,ARL17A/B--KANSL1,CTSC--RAB38	KANSL1--ARL17A,CTSC--RAB38	ERGIC2--MED21,PTPRO--AC140847.2				ERGIC2--MED21, PTPRO--AC140847.2
30	KANSL1--ARL17A,MACC1--AC005062.1,BOLA2B--SMG1P6	KANSL1--ARL17A	FLNB--SLMAP	FLNB--SLMAP			MACC1--AC005062.1, BOLA2B--SMG1P6
